# Supplementary material for: Structures of p53/BCL-2 complex suggest a mechanism for p53 to antagonize BCL-2 activity
Source: Nat Commun. 2023 Jul 18;14:4300. doi: 10.1038/s41467-023-40087-2 (PMC10353994; doi:10.1038/s41467-023-40087-2)
Supplement: Supplementary file 4 — Source data [file 41467_2023_40087_MOESM4_ESM.xlsx]

## Sheet: Figure 3c
	Fit Results of p53-DBD to BCL-2 WT	Fit Results (Kd)			Fit Results of p53-DBD to BCL-2 F104A	Fit Results (Kd)			Fit Results of p53-DBD to BCL-2 R107A	Fit Results (Kd)			Fit Results of p53-DBD to BCL-2 Y108A	Fit Results (Kd)			Fit Results of p53-DBD to BCL-2 R146A	Fit Results (Kd)
	Fit Model:	KD			Fit Model:	KD			Fit Model:	KD			Fit Model:	KD			Fit Model:	KD
	Bound	968.084			Bound	1025.35			Bound	995.304			Bound	990.612			Bound	990.915
	Unbound	914.622			Unbound	909.685			Unbound	915.213			Unbound	928.775			Unbound	908.693
	KD	3.5842e-06			KD	4.22801e-05			KD	2.76474e-05			KD	2.57732e-05			KD	2.06123e-05
	TargetConc	00:00:00.004000			TargetConc	00:00:00.004000			TargetConc	00:00:00.004000			TargetConc	00:00:00.004000			TargetConc	00:00:00.004000
	Standard Deviation:	1.14838			Standard Deviation:	0.895796			Standard Deviation:	1.61944			Standard Deviation:	0.891375			Standard Deviation:	0.875771
	Lower Kd Confidence:	1.37974e-06			Lower Kd Confidence:	3.17871e-05			Lower Kd Confidence:	1.7273e-05			Lower Kd Confidence:	1.88375e-05			Lower Kd Confidence:	1.70471e-05
	Upper Kd Confidence:	9.31081e-06			Upper Kd Confidence:	5.6237e-05			Upper Kd Confidence:	4.42528e-05			Upper Kd Confidence:	3.52624e-05			Upper Kd Confidence:	2.49231e-05
	Dose Response Curve of p53-DBD to BCL-2 WT	Dose Response Curve	Dose Response Curve		Dose Response Curve	Dose Response Curve	Dose Response Curve		Dose Response Curve	Dose Response Curve	Dose Response Curve		Dose Response Curve	Dose Response Curve	Dose Response Curve		Dose Response Curve	Dose Response Curve	Dose Response Curve
	Dose: p53-DBD (M)	Response:Fraction Bound [-]	Err-Values		Dose: p53-DBD (M)	Response:Fraction Bound [-]	Err-Values		Dose: p53-DBD (M)	Response:Fraction Bound [-]	Err-Values		Dose: p53-DBD (M)	Response:Fraction Bound [-]	Err-Values		Dose: p53-DBD (M)	Response:Fraction Bound [-]	Err-Values
	6.85097e-08	0.0517965	0.0757951		6.85097e-08	0.00632397	0.0199577		6.85097e-08	-0.00851188	0.0165059		6.85097e-08	0.0213155	0.019685		6.85097e-08	-0.00735335	0.0379912
	1.02765e-07	-0.00634306	0.00405299		1.02765e-07	0.00691238	0.0202912		1.02765e-07	0.00172128	0.0335791		1.02765e-07	0.00954332	0.0157298		1.02765e-07	-0.00680161	0.0347066
	1.54147e-07	0.0251119	0.0600059		1.54147e-07	0.00908613	0.0195588		1.54147e-07	-0.00296057	0.0141301		1.54147e-07	0.0157525	0.032169		1.54147e-07	0.00422458	0.0516871
	2.3122e-07	0.000301508	0.0270553		2.3122e-07	0.00938274	0.0212374		2.3122e-07	-0.0172082	0.0320885		2.3122e-07	-0.0139971	0.0132749		2.3122e-07	0.0211242	0.036148
	3.46831e-07	0.00882974	0.0131701		3.46831e-07	0.00602575	0.0204241		3.46831e-07	0.0186251	0.00977451		3.46831e-07	0.00726046	0.0178364		3.46831e-07	0.0192045	0.0508381
	5.20246e-07	0.0524952	0.0469293		5.20246e-07	0.00816293	0.0178501		5.20246e-07	0.0335634	0.0206945		5.20246e-07	0.0208766	0.0256246		5.20246e-07	0.0279293	0.0246081
	7.80369e-07	0.0604986	0.00687591		7.80369e-07	0.0246265	0.00497917		7.80369e-07	0.0312848	0.0179312		7.80369e-07	0.0394886	0.0286785		7.80369e-07	0.0406438	0.0211999
	1.17055e-06	0.0965416	0.00491742		1.17055e-06	0.0197295	0.00784099		1.17055e-06	0.0436539	0.00907095		1.17055e-06	0.0458117	0.00563908		1.17055e-06	0.0518683	0.00233208
	1.75583e-06	0.128858	0.0178569		1.75583e-06	0.0356044	0.0164391		1.75583e-06	0.0578415	0.0103721		1.75583e-06	0.0288803	0.0182581		1.75583e-06	0.0759165	0.0115555
	2.63374e-06	0.21482	0.0109927		2.63374e-06	0.0529218	0.0141817		2.63374e-06	0.108195	0.00352987		2.63374e-06	0.0981181	0.0220169		2.63374e-06	0.141422	0.0769892
	3.95062e-06	0.310332	0.0497095		3.95062e-06	0.0865205	0.0154251		3.95062e-06	0.118522	0.0127085		3.95062e-06	0.13672	0.0261771		3.95062e-06	0.150713	0.0228732
	5.92593e-06	0.430105	0.0291459		5.92593e-06	0.10885	0.00449134		5.92593e-06	0.201753	0.000968245		5.92593e-06	0.197514	0.0246355		5.92593e-06	0.213443	0.0268867
	8.88889e-06	0.558356	0.0234877		8.88889e-06	0.171726	0.0122284		8.88889e-06	0.263022	0.0295345		8.88889e-06	0.251814	0.0217873		8.88889e-06	0.302251	0.0383138
	1.33333e-05	0.659577	0.0401659		1.33333e-05	0.248192	0.0555057		1.33333e-05	0.279731	0.0380879		1.33333e-05	0.33499	0.0348257		1.33333e-05	0.386289	0.0514076
	2e-05	0.821351	0.0242683		2e-05	0.334073	0.050859		2e-05	0.405409	0.0408049		2e-05	0.447021	0.0392556		2e-05	0.498115	0.034316
	3e-05	0.85578	0.0762915		3e-05	0.405836	0.0494098		3e-05	0.539518	0.0326331		3e-05	0.532845	0.0136323		3e-05	0.59182	0.0352226

## Sheet: Figure 3d
	Fit Results of p53-DBD D186R to BCL-2	Fit Results (Kd)			Fit Results (Kd) of p53-DBD L188R to BCL-2	Fit Results (Kd)			Fit Results of p53-DBD L201R to BCL-2	Fit Results (Kd)			Fit Results of p53-DBD RRR to BCL-2	Fit Results (Kd)
	Fit Model:	KD			Fit Model:	KD			Fit Model:	KD			Fit Model:	KD
	Bound	979.003			Bound	993.028			Bound	982.041			Bound	973.162
	Unbound	914.595			Unbound	913.046			Unbound	913.56			Unbound	915.834
	KD	8.89413e-06			KD	1.36593e-05			KD	7.59949e-06			KD	1.07757e-05
	TargetConc	5e-08			TargetConc	5e-08			TargetConc	5e-08			TargetConc	5e-08
	Standard Deviation:	1.3043			Standard Deviation:	0.67404			Standard Deviation:	0.792824			Standard Deviation:	0.677878
	Lower Kd Confidence:	n/a			Lower Kd Confidence:	1.56124e-06			Lower Kd Confidence:	2.78509e-06			Lower Kd Confidence:	4.07838e-06
	Upper Kd Confidence:	n/a			Upper Kd Confidence:	0.000119505			Upper Kd Confidence:	2.07362e-05			Upper Kd Confidence:	2.84713e-05
	Dose Response Curve	Dose Response Curve	Dose Response Curve		Dose Response Curve	Dose Response Curve	Dose Response Curve		Dose Response Curve	Dose Response Curve	Dose Response Curve		Dose Response Curve	Dose Response Curve	Dose Response Curve
	Dose: p53-DBD mutant (M)	Response:Fraction Bound [-]	Err-Values		Dose: p53-DBD mutant (M)	Response:Fraction Bound [-]	Err-Values		Dose: p53-DBD mutant (M)	Response:Fraction Bound [-]	Err-Values		Dose: p53-DBD mutant (M)	Response:Fraction Bound [-]	Err-Values
	6.85097e-08	-0.00451877	0.0117935		6.85097e-08	0.00702156	0.0386107		6.85097e-08	0.00759006	0.0306168		6.85097e-08	-0.00517792	0.0713906
	1.02765e-07	-0.000908898	0.00752258		1.02765e-07	0.00600133	0.0421862		1.02765e-07	0.00702301	0.0288841		1.02765e-07	0.0117714	0.0712762
	1.54147e-07	-0.00506669	0.00511802		1.54147e-07	0.00686858	0.021323		1.54147e-07	0.00452278	0.0275836		1.54147e-07	0.0109855	0.059891
	2.3122e-07	0.0146439	0.0077321		2.3122e-07	0.0171622	0.0305186		2.3122e-07	0.00993308	0.0282979		2.3122e-07	0.0140649	0.0593311
	3.46831e-07	0.0378168	0.0131635		3.46831e-07	0.0172178	0.0174161		3.46831e-07	0.015276	0.0218871		3.46831e-07	0.0116876	0.063708
	5.20246e-07	0.0696661	0.00706967		5.20246e-07	0.0100977	0.0294726		5.20246e-07	0.0300963	0.00234428		5.20246e-07	0.0240652	0.0540031
	7.80369e-07	0.0973006	0.00970112		7.80369e-07	0.00895354	0.0238498		7.80369e-07	0.0459283	0.0140357		7.80369e-07	0.0560665	0.0216862
	1.17055e-06	0.139376	0.0121308		1.17055e-06	0.0209983	0.0164966		1.17055e-06	0.068825	0.0090444		1.17055e-06	0.0713031	0.00703642
	1.75583e-06	0.179931	0.0169095		1.75583e-06	0.0481113	0.00289029		1.75583e-06	0.0805219	0.0248801		1.75583e-06	0.1158	0.0297383
	2.63374e-06	0.241768	0.0178438		2.63374e-06	0.075694	0.00607535		2.63374e-06	0.128154	0.0304673		2.63374e-06	0.14215	0.0288721
	3.95062e-06	0.304042	0.0237053		3.95062e-06	0.121119	0.0119383		3.95062e-06	0.174514	0.0341785		3.95062e-06	0.213856	0.0466825
	5.92593e-06	0.40839	0.00987451		5.92593e-06	0.172493	0.0310354		5.92593e-06	0.298353	0.0862294		5.92593e-06	0.274248	0.0496005
	8.88889e-06	0.476385	0.0319481		8.88889e-06	0.238557	0.0648642		8.88889e-06	0.364806	0.0229169		8.88889e-06	0.369979	0.0890008
	1.33333e-05	0.576689	0.0219055		1.33333e-05	0.324228	0.0751345		1.33333e-05	0.514617	0.0257312		1.33333e-05	0.519374	0.0645764
	2e-05	0.674814	0.0281508		2e-05	0.455381	0.0477954		2e-05	0.61982	0.042668		2e-05	0.599639	0.0686638
	3e-05	0.80484	0.0852261		3e-05	0.577304	0.0140795		3e-05	0.743647	0.00144834		3e-05	0.70769	0.0416399

## Sheet: Figure 5a
	FPA data for the BCL-2/fBax-BH3 interactions
	BCL-2 WT	data1	data2	data3	data4							BCL-2 Y108A	data1	data2	data3	data4
	BCL-2 WT (nM)	mP	mP	mP	mP							BCL-2 WT (nM)	mP	mP	mP	mP
	3000		123.9	128.1	117.05							3000	116.4	116.4	111.55	111.85
	1000	114.4	120.5	120.6	116.5							1000	88.3	93.3	88.6	89.4
	333.333	107.25	108.7	114.6	109.1							333.333	60.3	60.2	55.85	55.35
	111.111	87.8	97.5	101.3	91.75							111.111	27.1	28.5	20.95	25.85
	37.037	59.2	70.9	68.3	69							37.037	8.1	16.5	14.65	18.65
	12.3457	34.25	41.6	38.9	30.5							12.3457	6.6	11.6	7.7	10.45
	4.11523	15.3	20.6	23.1	16.25							4.11523	0.1	10.5	1.9	-1.8
	1.37174	8.95	9.5	6.6	12.8							1.37174	3.5	7.5	2.1	4.3
	0.457247	4	8.4	9.9	6							0.457247	1.8	0.5	1.7	4.3
	0.152416	1.95	0.5	2.5	3.75							0.152416	1.9	2.3	3.4	4.6
	0.0508053	1.05	0.7	7.6	1.4							0.0508053	0.2	2.9	2.8	4.6
	BCL-2 R146A	data1	data2	data3	data4							BCL-2 R107A	data1	data2	data3	data4
	BCL-2 R146A (nM)	mP	mP	mP	mP							BCL-2 R107A (nM)	mP	mP	mP	mP
	10000	20.15	16.65	21.05	20.1							10000	115	118.3	119.7	119.6
	3333.33	13.1	17.15	18	11.425							3333.33	108.3	109.5	110.7	111
	1111.11	9.5	13.65	13.7	3.6							1111.11	92	94.5	92.4	91.8
	370.37	9.85	6.15	3.7	-0.875							370.37	77.6	78.2	73.8	74.9
	123.457	6.2	9	1.575	-2.75							123.457	36	38.7	36.3	34.3
	41.1523	9.3	9.75	-3.85	-3.95							41.1523	14.7	13.9	10.7	13
	13.7174	4	6.95	-1.525	-4.625							13.7174	3.9	6.9	9.2	8.4
	4.57247	5.5	4.9	0.5	-3.55							4.57247	2.9	2	6.4	5.9
	1.52416	1.15	4.95	-5.275	-4.7							1.52416	2.4	5.6	5.1	4.3
	0.508053	0.65	0.15	0.3	-0.725							0.508053	1.9	2.5	4.6	4.6
	0.169351	-2.75	-0.95	-2.65	-0.15							0.169351	-0.1	2.5	4.3	4.1
	BCL-2 F104A	data1	data2	data3	data4
	BCL-2 F103A (nM)	mP	mP	mP	mP
	10000	94.9	93.15	92.85	100.3
	3333.33	88.1	90.6	90.25	95.25
	1111.11	68.75	73.7	78.35	82.9
	370.37	50.95	51.45	56.5	60.1
	123.457	26.5	32.75	20.15	29.35
	41.1523	22.6	25.65	15.25	26.85
	13.7174	12.25	11.6	19.65	19.25
	4.57247	3.05	3	1	7.15
	1.52416	1.85	3.1	3.65	5.55
	0.508053	1.35	2.95	0.65	8.05

## Sheet: Figure 5b
	Competitive FPA data for the effect of p53-DBD to BCL-2/fBax-BH3 interactions
	p53-DBD WT	data1	data2	data3	data4				p53-DBD L188R	data1	data2	data3	data4
	p53-DBD WT (nM)	%inhibition	%inhibition	%inhibition	%inhibition				p53-DBD L188R (nM)	%inhibition	%inhibition	%inhibition	%inhibition
	30000	61.5703	58.1162	62.254	48.4271				30000	50.4065	56.2025	59.5025	58.4908
	10000	53.0992	53.7074	59.5695	46.9793				10000	42.0054	39.4937	54.6847	46.9749
	3333.33	57.438	47.495	50.9958	36.4198				3333.33	17.8862	23.2911	32.0248	26.5421
	1111.11	50.8265	54.1082	34.2365	33.4923				1111.11	14.3631	16.7089	19.9788	16.1804
	370.37	24.1735	30.0601	26.6319	27.5271				370.37	11.6531	5.31646	15.1334	10.8275
	123.457	21.9008	10.2204	15.382	21.6751				123.457	8.40108	2.53165	11.9568	13.1185
	41.1523	15.0826	17.4349	13.426	19.2167				41.1523	9.48509	2.53165	11.9949	10.1945
	13.7174	16.5289	5.61122	11.2391	17.486				13.7174	7.31707	3.79747	6.59147	3.82699
	4.57247	2.27273	6.21242	9.75581	14.9156				4.57247	5.14905	1.26582	7.6658	6.73081
	1.52416	9.71074	2.40481	9.24988	10.4404				1.52416	3.25203	2.02532	5.80154	4.98634
	0.508053	2.68595	4.00802	7.1261	7.80854
	p53-DBD D186R	data1	data2	data3	data4				p53-DBD L201R	data1	data2	data3	data4
	p53-DBD D186R (nM)	%inhibition	%inhibition	%inhibition	%inhibition				p53-DBD L201R (nM)	%inhibition	%inhibition	%inhibition	%inhibition
	30000	29.955	44.1315	43.8515	42.4444				30000	40.5405	53.1915	48.8479	50.3145
	10000	28.8288	27.4648	35.2668	42.4444				10000	41.9958	39.7872	53.2258	44.6541
	3333.33	24.5495	33.3333	20.6497	33.7778				3333.33	33.6798	29.5745	30.1843	36.478
	1111.11	22.2973	28.6385	21.3457	23.1111				1111.11	22.869	20	30.8756	26.4151
	370.37	22.5225	23.7089	8.35267	11.7778				370.37	8.93971	3.19149	17.9723	15.7233
	123.457	14.4144	23.2394	7.88863	9.11111				123.457	6.44491	8.29787	17.5115	13.2075
	41.1523	7.20721	3.28639	0.928074	3.11111				41.1523	1.0395	5.10638	10.5991	10.2725
	13.7174	5.18018	6.10329	0.928074	2.44444				13.7174	4.7817	3.82979	10.5991	7.54717
	4.57247	2.92793	0.234742	1.39211	6				4.57247	0.4158	3.40426	1.84332	7.54717
	1.52416	1.8018	3.05164						1.52416	0.623701	2.55319	2.99539	2.09644
									0.508053	0.623701		6.66667	1.88679

## Sheet: Figure 6d
The apoptosis ratio of p53-/- HCT116 cells stably expressing Ti-p53 or Ti-p53RRR
	EV	Ti-p53	Ti-p53RRR
data1	4.25	20.43	7.85
data2	6.64	19.06	5.6
data3	4.86	19.71	10.56

## Sheet: Supplementary Figure 2
	Fit Results of p53-DBD to BCL-2#3	Fit Results (Kd)			Fit Results of p53-DBD to BCL-2	Fit Results (Kd)
	Fit Model:	KD			Fit Model:	KD
	Bound	964.134			Bound	968.084
	Unbound	916.609			Unbound	914.622
	KD	3.93787e-06			KD	3.5842e-06
	TargetConc	5e-08			TargetConc	5e-08
	Standard Deviation:	0.672269			Standard Deviation:	1.14838
	Lower Kd Confidence:	2.25901e-06			Lower Kd Confidence:	1.37974e-06
	Upper Kd Confidence:	6.86445e-06			Upper Kd Confidence:	9.31081e-06
	Dose Response Curve of p53-DBD to BCL-2#3	Dose Response Curve	Dose Response Curve		Dose Response Curve of p53-DBD to BCL-2	Dose Response Curve	Dose Response Curve
	Dose: p53-DBD (M)	Response: Δ Fnorm [‰]	Err-Values		Dose: p53-DBD (M)	Response:Δ Fnorm [‰]	Err-Values	Err-Values
	6.85097e-08	1.33531	2.98212		6.85097e-08	2.76917	4.05219	4.05219
	1.02765e-07	1.07126	2.80545		1.02765e-07	-0.339115	0.216683	0.216683
	1.54147e-07	0.916186	2.77615		1.54147e-07	1.34254	3.20806	3.20806
	2.3122e-07	1.38523	2.40666		2.3122e-07	0.0161193	1.44644	1.44644
	3.46831e-07	1.81169	2.95581		3.46831e-07	0.47206	0.704103	0.704103
	5.20246e-07	1.80445	2.74945		5.20246e-07	2.80652	2.50896	2.50896
	7.80369e-07	2.74452	1.40495		7.80369e-07	3.2344	0.367603	0.367603
	1.17055e-06	4.52183	1.74055		1.17055e-06	5.16135	0.262897	0.262897
	1.75583e-06	7.82402	2.16897		1.75583e-06	6.88907	0.954672	0.954672
	2.63374e-06	12.0903	2.55582		2.63374e-06	11.4848	0.587697	0.587697
	3.95062e-06	16.9653	3.17782		3.95062e-06	16.5911	2.65759	2.65759
	5.92593e-06	22.2633	4.64079		5.92593e-06	22.9945	1.55821	1.55821
	8.88889e-06	27.9973	3.93832		8.88889e-06	29.8511	1.25571	1.25571
	1.33333e-05	33.0248	3.27801		1.33333e-05	35.2626	2.14737	2.14737
	2e-05	37.6697	0.136961		2e-05	43.9114	1.29744	1.29744
	3e-05	41.4848	1.69768		3e-05	45.7521	4.07873	4.07873

## Sheet: Supplementary Figure 5
	ELISA data of BCL-2/p53-DBD interactions
		p53-DBD WT to BCL-2 WT						p53-DBD WT to BCL-2 F104A						p53-DBD WT to BCL-2 R107A					p53-DBD WT to BCL-2 Y108A					p53-DBD WT to BCL-2 R146A
	p53-DBD WT (nM)	OD450						OD450						OD450					OD450					OD450
		data1	data2	data3	data4	data5	data6		data1	data2	data3	data4		data1	data2	data3	data4		data1	data2	data3	data4		data1	data2	data3	data4
	30000	3.099	3.196	3.109	3.793	3.791	3.781		2.194	2.201	2.209	2.222		1.984	1.999	2.007	2.012		2.681	2.688	2.693	2.69		1.995	2.03	1.7981	1.802
	10000	3.114	2.918	2.94	3.755	3.764	3.757		2.175	2.183	2.188	2.192		1.888	1.895	1.906	1.917		2.488	2.495	2.504	2.504		2.008	2.021	1.801	1.828
	3333.33	2.921	2.923	2.931	3.302	3.312	3.31		1.853	1.854	1.858	1.86		1.659	1.669	1.674	1.675		2.172	2.175	2.2	2.208		1.645	1.66	1.334	1.375
	1111.11	2.209	2.207	2.216	2.827	2.813	2.803		1.347	1.403	1.46	1.43		1.233	1.231	1.227	1.227		1.834	1.837	1.755	1.756		1.146	1.148	1.063	1.06
	370.37	1.606	1.615	1.619	2.327	2.318	2.315		0.854	0.855	0.854	0.854		0.721	0.716	0.714	0.714		1.025	1.049	1.064	1.066		0.684	0.707	0.581	0.593
	123.457	1.149	1.161	1.171	1.083	1.093	1.09		0.414	0.412	0.411	0.411		0.572	0.579	0.581	0.583		0.642	0.652	0.664	0.671		0.317	0.327	0.309	0.309
	41.1523	0.432	0.418	0.443	0.595	0.593	0.594		0.197	0.187	0.107	0.197		0.45	0.451	0.453	0.454		0.3	0.303	0.305	0.307		0.229	0.232	0.166	0.164
	13.7174	0.367	0.327	0.368	0.515	0.505	0.504		0.107	0.107	0.107	0.107		0.194	0.193	0.192	0.193		0.138	0.141	0.142	0.142		0.133	0.134	0.081	0.08
	4.57247	0.274	0.274	0.276	0.152	0.142	0.151		0.07	0.071	0.067	0.067		0.084	0.085	0.088	0.087		0.067	0.068	0.068	0.068		0.069	0.069	0.059	0.059
	1.52416	0.227	0.208	0.229	0.101	0.129	0.111		0.068	0.067	0.067	0.067		0.061	0.061	0.062	0.062		0.068	0.065	0.065	0.065		0.065	0.067	0.047	0.047
	0.508053	0.211	0.115	0.215	0.123	0.101	0.123
		p53-DBD D186R to BCL-2 WT						p53-DBD L188R to BCL-2 WT					p53-DBD L201R to BCL-2 WT					p53-DBD RRR to BCL-2 WT
	p53-DBD mutant (nM)	OD450						OD450					OD450					OD450
			data1	data2	data3	data4			data1	data2	data3	data4		data1	data2	data3	data4		data1	data2	data3	data4
	90000		2.229	2.214	2.215	2.215			2.214	2.234	2.241	2.237		2.374	2.395	1.776	1.77		2.088	2.113	2.115	2.135
	30000		2.047	2.092	2.109	2.163			2.074	2.098	2.119	2.145		2.245	2.249	1.698	1.698		1.932	1.94	1.933	1.944
	10000		2.14	2.16	2.165	2.01			1.964	1.995	2.008	2.03		1.937	1.954	1.703	1.727		1.732	1.766	1.806	1.835
	3333.33		1.931	1.844	1.942	1.839			1.524	1.537	1.548	1.553		1.639	1.641	1.226	1.229		1.526	1.546	1.555	1.563
	1111.11		1.494	1.434	1.632	1.538			1.108	1.118	1.117	1.12		1.036	1.039	0.882	0.888		1.004	1.034	1.05	1.066
	370.37		0.766	0.769	0.764	0.763			0.706	0.721	0.722	0.724		0.94	0.961	0.433	0.437		0.541	0.579	0.603	0.621
	123.457		0.349	0.353	0.354	0.593			0.523	0.531	0.534	0.536		0.285	0.288	0.193	0.193		0.462	0.482	0.491	0.497
	41.1523		0.181	0.183	0.184	0.305			0.253	0.257	0.171	0.258		0.139	0.142	0.119	0.115		0.548	0.548	0.56	0.566
	13.7174		0.584	0.59	0.593	0.226			0.169	0.171	0.258	0.197		0.102	0.105	0.085	0.085		0.458	0.344	0.456	0.458
	4.57247		0.301	0.303	0.304	0.353			0.095	0.097	0.087	0.09		0.071	0.073	0.061	0.061		0.347	0.352	0.36	0.348
	1.52416		0.226	0.226	0.226	0.184			0.089	0.089	0.09	0.172		0.132	0.134	0.073	0.077		0.16	0.16	0.215	0.215

## Sheet: Supplementary Figure 8c
	The apoptosis ratio of Ti-p53 stably-expressing HCT116 cells after transfection of Bax or/and Bak siRNAs
		Contro siRNA	Bax siRNA	Bak siRNA	Bax siRNA + Bak siRNA
	data1	19.05	12.2	13.08	8.96
	data2	19.58	12.78	13.74	9.91
	data3	19.75	11.44	13.81	10.04
